# Supplementary material for: Radiomics in Head and Neck Cancer Outcome Predictions
Source: Diagnostics (Basel). 2022 Nov 8;12(11):2733. doi: 10.3390/diagnostics12112733 (PMC9689406; doi:10.3390/diagnostics12112733)
Supplement: Supplementary file 1 [file diagnostics-12-02733-s001.zip]

Archive with 1 entries (1 files):
- diagnostics-1995962-supplementary.pdf
